# Supplementary material for: Divergent Pharmacology and Biased Signaling of the Four Melanocortin-4 Receptor Isoforms in Rainbow Trout (Oncorhynchus mykiss)
Source: Biomolecules. 2023 Aug 16;13(8):1248. doi: 10.3390/biom13081248 (PMC10452266; doi:10.3390/biom13081248)
Supplement: Supplementary file 1 [file biomolecules-13-01248-s001.zip]

Archive with 1 entries (1 files):
- biomolecules-2512447-supplementary.pdf
